# Supplementary material for: Years of life lost due to cancer in the United Kingdom from 1988 to 2017
Source: Br J Cancer. 2023 Sep 19;129(10):1558–68. doi: 10.1038/s41416-023-02422-8 (PMC10645733; doi:10.1038/s41416-023-02422-8)
Supplement: Supplementary file 3 — Supplementary Table 1 [file 41416_2023_2422_MOESM3_ESM.xlsx]

## Sheet: SupplementaryTable_1
Supplementary Table 1: The number of YLL and total observed number of cancer deaths (NC) for cancer sites and all cancers combined (C00-C97).
	YLL						Deaths
	1988-1992	1993-1997	1998-2002	2003-2007	2008-2012	2013-2017	1988-1992	1993-1997	1998-2002	2003-2007	2008-2012	2013-2017
C00-C14, C30-C32: Head and Neck-Females	14610	14412	14527	14401	16676	19206	991	966	934	904	999	1143
C00-C14, C30-C32: Head and Neck-Males	29985	30313	32161	33499	37837	45506	2129	2071	2040	2024	2227	2714
C00-C97: All Cancer-Females	1140092	1102920	1080516	1094492	1133133	1151043	101684	100262	99268	99256	100656	102736
C00-C97: All Cancer-Males	1011960	994634	1000297	1041035	1100371	1147879	114856	112861	111127	112616	116443	122764
C15: Oesophagus-Females	28544	30751	31089	32020	32394	32742	2384	2595	2612	2570	2498	2481
C15: Oesophagus-Males	44516	51910	58918	67229	75351	78424	3528	4024	4379	4784	5119	5380
C16: Stomach-Females	45108	36525	30725	26423	24113	22414	3957	3146	2602	2137	1852	1619
C16: Stomach-Males	66647	55501	48667	42416	38972	37219	5911	4884	4139	3479	3099	2857
C17: Small Intestine-Females	1980	1584	2268	2447	2821	3541	133	109	151	159	191	232
C17: Small Intestine-Males	2137	1645	2166	2519	3351	3873	140	116	144	174	218	270
C18-C20: Bowel-Females	119258	105101	93810	92264	94233	97151	9750	8700	7728	7345	7231	7361
C18-C20: Bowel-Males	109238	105255	103479	106694	111515	114555	9448	8923	8513	8475	8604	8773
C21: Anus-Females	1693	1855	1980	2438	2910	3919	125	134	135	158	178	231
C21: Anus-Males	1222	1331	1398	1507	2071	2328	95	96	96	98	120	144
C22: Liver-Females	10287	12296	13597	16306	22718	29216	708	894	998	1156	1574	2075
C22: Liver-Males	12910	15859	18736	24799	33965	45201	961	1176	1352	1728	2313	3160
C23: Gallbladder-Females	4388	3617	3648	3954	4881	5732	342	269	266	293	355	414
C23: Gallbladder-Males	1454	1136	1181	1367	1771	1915	133	104	99	112	140	157
C24: Other Biliary Tract-Females	2844	2187	1698	1362	1567	2217	245	191	147	116	125	179
C24: Other Biliary Tract-Males	2423	1604	1268	1187	1281	2226	208	146	114	98	110	184
C25: Pancreas-Females	44795	43160	45078	50059	57619	62117	3512	3399	3495	3752	4136	4448
C25: Pancreas-Males	40151	39220	42737	48651	56786	64235	3303	3132	3247	3530	4006	4522
C26: Other Digestive Organs-Females	6632	10084	12509	15670	17621	19156	631	870	1090	1309	1467	1561
C26: Other Digestive Organs-Males	6010	9129	12156	15617	19112	19752	556	796	1024	1287	1536	1619
C33-C34: Lung-Females	184049	185715	190262	207582	232811	240750	12456	12877	13130	14129	15563	16238
C33-C34: Lung-Males	314141	278372	256562	252360	260836	256985	26886	23483	20833	19618	19593	19252
C37: Thymus-Females	199	288	297	340	399	473	10	12	14	16	20	23
C37: Thymus-Males	288	198	291	445	463	544	13	10	15	22	24	27
C38: Heart, Mediastinum and Pleura-Females	2008	1589	1406	701	641	571	114	100	87	41	40	39
C38: Heart, Mediastinum and Pleura-Males	8075	6931	4881	1104	1005	1037	524	483	341	62	61	67
C39: Other Respiratory and Intrathoracic Organs-Females	164	16	73	115	131	56	9	1	5	8	8	3
C39: Other Respiratory and Intrathoracic Organs-Males	445	103	188	192	204	109	30	7	14	13	15	8
C40-C41: Bone-Females	3424	2879	3367	3939	3632	3922	120	97	111	132	122	143
C40-C41: Bone-Males	4543	4254	4668	5209	5136	5502	157	143	150	171	174	197
C43: Melanoma Skin Cancer-Females	12958	14839	15017	15748	17383	17450	654	779	800	837	925	994
C43: Melanoma Skin Cancer-Males	11504	13725	15610	18551	21184	22266	594	741	847	1014	1217	1370
C44: Non-Melanoma Skin Cancer-Females	2212	1843	1771	1914	1995	3252	218	191	194	224	222	333
C44: Non-Melanoma Skin Cancer-Males	3262	3123	2615	3022	3245	6500	290	265	262	313	341	621
C45: Mesothelioma-Females	49	60	1739	4578	5652	5856	2	3	112	293	378	412
C45: Mesothelioma-Males	407	353	8665	21959	24305	24695	30	29	651	1641	1918	2090
C46: Kaposi Sarcoma-Females	0	0	1	37	57	28	0	0	0	2	2	2
C46: Kaposi Sarcoma-Males	0	14	37	181	106	67	0	0	2	6	5	4
C47,C49: Connective Tissue-Females	6628	7841	7354	7604	8455	9473	303	353	346	349	377	444
C47,C49: Connective Tissue-Males	6675	7477	7433	7769	8324	9450	317	351	358	369	410	486
C48: Retroperitoneum and Peritoneum-Females	1585	1210	2051	3209	5276	6251	89	74	117	194	324	417
C48: Retroperitoneum and Peritoneum-Males	1932	1569	1228	798	807	1075	109	101	79	49	53	68
C50: Breast-Females	258719	239628	221655	212093	204070	195667	15318	14027	12952	12341	11720	11356
C50: Breast-Males	1088	974	968	1010	995	1109	93	86	82	82	75	81
C51: Vulva-Females	4618	3876	3887	4032	4691	5326	445	388	370	368	397	441
C51: Vulva-Males	0	0	0	0	0	0	0	0	0	0	0	0
C52: Vagina-Females	1552	1307	1374	1503	1447	1647	122	98	96	99	91	104
C52: Vagina-Males	0	0	0	0	0	0	0	0	0	0	0	0
C53: Cervix-Females	43617	33520	27038	23316	22837	21798	1986	1526	1229	1027	949	866
C53: Cervix-Males	0	0	0	0	0	0	0	0	0	0	0	0
C54-C55: Uterus-Females	21204	18987	20173	23024	27829	33037	1605	1437	1491	1636	1874	2227
C54-C55: Uterus-Males	0	0	0	0	0	0	0	0	0	0	0	0
C56-C57.4: Ovary-Females	75718	75445	75838	73192	70580	68457	4369	4413	4525	4380	4220	4125
C56-C57.4: Ovary-Males	0	0	0	0	0	0	0	0	0	0	0	0
C57.7-C57.9: Other Specified, Overlapping and Unspecified Female Genital Organs-Females	257	172	553	1009	1377	1597	20	16	36	69	89	114
C57.7-C57.9: Other Specified, Overlapping and Unspecified Female Genital Organs-Males	0	0	0	0	0	0	0	0	0	0	0	0
C57: Other and Unspecified Female Genital Organs-Females	0	0	0	0	0	0	0	0	0	0	0	0
C57: Other and Unspecified Female Genital Organs-Males	0	0	0	0	0	0	0	0	0	0	0	0
C58: Placenta-Females	77	98	96	107	59	110	2	3	2	3	1	3
C58: Placenta-Males	0	0	0	0	0	0	0	0	0	0	0	0
C60: Penis-Females	0	0	0	0	0	0	0	0	0	0	0	0
C60: Penis-Males	1360	1370	1451	1570	1642	2045	108	105	99	106	107	133
C61: Prostate-Females	0	0	0	0	0	0	0	0	0	0	0	0
C61: Prostate-Males	75127	80360	82776	89918	96645	103732	8956	9622	9609	10131	10582	11460
C62: Testis-Females	0	0	0	0	0	0	0	0	0	0	0	0
C62: Testis-Males	4467	3193	2508	2511	2262	2107	136	102	78	76	69	63
C63: Male Genitals Unspecified-Females	0	0	0	0	0	0	0	0	0	0	0	0
C63: Male Genitals Unspecified-Males	181	103	106	113	144	120	16	10	11	9	13	9
C64-C66,C68: Kidney-Females	17542	17769	17868	20778	22748	23369	1109	1164	1229	1398	1569	1674
C64-C66,C68: Kidney-Males	23555	25782	28016	31920	35605	39032	1698	1803	1954	2229	2459	2763
C67: Bladder-Females	19285	18612	17895	17702	18463	19590	1770	1764	1692	1654	1681	1734
C67: Bladder-Males	36152	34341	32300	32479	34823	36416	3680	3512	3243	3193	3370	3623
C69: Eye-Females	1466	853	783	830	835	1022	87	53	45	50	45	56
C69: Eye-Males	1330	741	722	659	780	999	80	49	45	40	47	60
C70-C72, C75.1-C75.3: Brain, Other CNS and Intracranial Tumours, Malignant-Females	32425	31298	32314	33794	36527	39255	1332	1338	1412	1455	1645	1780
C70-C72, C75.1-C75.3: Brain, Other CNS and Intracranial Tumours, Malignant-Males	38940	37345	40946	44956	48431	52250	1787	1758	1908	2049	2259	2478
C73: Thyroid-Females	3417	2632	2695	2876	2860	3089	257	213	209	217	211	234
C73: Thyroid-Males	1546	1529	1537	1715	1976	2258	111	111	107	121	139	158
C74: Adrenal Gland-Females	2720	2125	2094	1882	2265	2001	61	54	56	53	64	62
C74: Adrenal Gland-Males	2714	2510	2356	2356	1978	2141	65	59	60	60	56	59
C75.0, C75.4-C75.9: Other Endocrine Glands and Related Structures-Females	185	395	435	444	494	197	7	17	21	22	26	9
C75.0, C75.4-C75.9: Other Endocrine Glands and Related Structures-Males	130	476	513	469	512	174	8	23	26	24	26	7
C76: Other and Ill-Defined Sites-Females	3721	4363	4169	3974	3730	3572	334	395	381	367	344	336
C76: Other and Ill-Defined Sites-Males	2171	3029	2737	2586	2367	2323	181	245	214	202	182	179
C77-C80: Cancer of Unknown Primary-Females	78803	93028	93273	85509	74357	66888	6480	7454	7497	6814	5781	5163
C77-C80: Cancer of Unknown Primary-Males	67541	84743	84294	72285	63033	59339	6094	7245	7047	5921	4984	4629
C81: Hodgkin Lymphoma-Females	5137	3875	2917	3193	2992	2699	191	146	122	138	139	141
C81: Hodgkin Lymphoma-Males	6607	4781	3680	3839	3617	3559	251	192	162	173	170	185
C82-C86: Non-Hodgkin Lymphoma-Females	29164	31278	32169	30181	28954	28933	1929	2062	2187	2123	2079	2175
C82-C86: Non-Hodgkin Lymphoma-Males	31819	35821	36356	35034	34548	36237	2067	2281	2382	2380	2450	2655
C88: Malignant Immunoproliferative Diseases-Females	91	83	228	421	396	342	7	7	23	40	43	38
C88: Malignant Immunoproliferative Diseases-Males	136	116	347	694	715	628	12	12	35	70	72	62
C90: Myeloma-Females	15057	15297	15379	15742	15853	16666	1203	1205	1225	1249	1243	1337
C90: Myeloma-Males	13627	14128	14876	16480	17679	19700	1186	1208	1235	1341	1412	1626
C91-C95: Leukaemia-Females	31705	30338	30552	29173	29274	28366	1852	1802	1868	1878	1967	1945
C91-C95: Leukaemia-Males	35255	34165	35900	36583	37442	37805	2141	2111	2235	2435	2579	2731
C96: Other and Unspecified Malignant Neoplasms of Lymphoid, Haematopoietic and Related Tissue-Females	196	89	67	91	136	276	11	4	5	7	11	21
C96: Other and Unspecified Malignant Neoplasms of Lymphoid, Haematopoietic and Related Tissue-Males	252	103	82	125	147	321	12	6	5	9	12	24
C97: Independent Primary Multiple Sites-Females	0	0	2794	6514	6371	1647	0	0	198	471	466	121
C97: Independent Primary Multiple Sites-Males	0	0	2783	6658	7400	2120	0	0	253	599	660	187
C00-C97 excl C44: All cancer excl. Non-Melanoma Skin Cancer-Females	342846	348746	353523	357746	365243	371648	24433	24916	25322	25275	25416	25880
C00-C97 excl C44: All cancer excl. Non-Melanoma Skin Cancer-Males	408466	418501	434125	451089	471553	497967	30811	31242	31639	32296	33418	35620
