# Supplementary material for: Years of life lost due to cancer in the United Kingdom from 1988 to 2017
Source: Br J Cancer. 2023 Sep 19;129(10):1558–68. doi: 10.1038/s41416-023-02422-8 (PMC10645733; doi:10.1038/s41416-023-02422-8)
Supplement: Supplementary file 4 — Supplementary Table 2 [file 41416_2023_2422_MOESM4_ESM.xlsx]

## Sheet: SupplementaryTable_2
Supplementary Table 2: Age-standardised YLL rates (ASYR) and age-standardised mortality rates (ASMR), per 100,000, for cancer sites and for all cancers combined (C00-C97).
	ASYR						ASMR
	1988-1992	1993-1997	1998-2002	2003-2007	2008-2012	2013-2017	1988-1992	1993-1997	1998-2002	2003-2007	2008-2012	2013-2017
C00-C14, C30-C32: Head and Neck-Females	56	54	53	51	56	60	4	4	3	3	3	3
C00-C14, C30-C32: Head and Neck-Males	138	134	135	132	140	156	11	10	10	9	9	10
C00-C97: All Cancer-Females	4325	4113	3924	3836	3775	3601	288	273	261	252	243	232
C00-C97: All Cancer-Males	4827	4605	4437	4365	4276	4084	467	434	402	380	357	335
C15: Oesophagus-Females	107	114	113	112	108	102	9	9	9	9	8	7
C15: Oesophagus-Males	210	238	257	277	287	275	19	21	21	22	21	20
C16: Stomach-Females	168	134	110	91	79	70	14	11	9	7	6	5
C16: Stomach-Males	326	263	221	181	153	133	33	26	21	17	13	11
C17: Small Intestine-Females	8	6	8	9	9	11	0	0	1	1	1	1
C17: Small Intestine-Males	9	7	9	10	13	14	1	1	1	1	1	1
C18-C20: Bowel-Females	450	391	339	322	312	301	36	31	27	25	23	22
C18-C20: Bowel-Males	534	496	466	452	436	408	54	48	43	40	37	34
C21: Anus-Females	6	7	7	8	10	12	0	0	0	1	1	1
C21: Anus-Males	6	6	6	6	8	8	1	1	0	0	0	1
C22: Liver-Females	39	46	49	57	76	92	3	3	4	4	5	6
C22: Liver-Males	59	71	81	101	129	159	5	6	7	8	10	12
C23: Gallbladder-Females	17	14	13	14	16	18	1	1	1	1	1	1
C23: Gallbladder-Males	7	5	5	6	7	7	1	1	1	1	1	1
C24: Other Biliary Tract-Females	11	8	6	5	5	7	1	1	1	0	0	1
C24: Other Biliary Tract-Males	12	8	6	5	5	8	1	1	1	0	0	1
C25: Pancreas-Females	169	162	165	178	194	195	13	12	12	13	13	13
C25: Pancreas-Males	192	182	188	202	218	226	18	16	16	16	17	17
C26: Other Digestive Organs-Females	25	37	45	54	58	59	2	3	4	4	5	5
C26: Other Digestive Organs-Males	30	43	55	67	75	71	3	4	5	6	7	6
C33-C34: Lung-Females	706	705	707	743	790	762	46	47	47	49	51	50
C33-C34: Lung-Males	1511	1304	1152	1067	1019	917	143	121	102	90	82	73
C37: Thymus-Females	1	1	1	1	1	1	0	0	0	0	0	0
C37: Thymus-Males	1	1	1	2	2	2	0	0	0	0	0	0
C38: Heart, Mediastinum and Pleura-Females	8	6	5	2	2	2	0	0	0	0	0	0
C38: Heart, Mediastinum and Pleura-Males	36	31	21	4	4	4	3	2	2	0	0	0
C39: Other Respiratory and Intrathoracic Organs-Females	1	0	0	0	0	0	0	0	0	0	0	0
C39: Other Respiratory and Intrathoracic Organs-Males	2	0	1	1	1	0	0	0	0	0	0	0
C40-C41: Bone-Females	11	9	11	12	11	12	0	0	0	0	0	0
C40-C41: Bone-Males	15	15	16	17	16	17	1	1	1	1	1	1
C43: Melanoma Skin Cancer-Females	48	54	53	54	57	54	2	3	3	3	3	3
C43: Melanoma Skin Cancer-Males	47	56	61	70	77	77	3	3	4	4	5	5
C44: Non-Melanoma Skin Cancer-Females	8	7	6	7	6	10	1	1	1	1	1	1
C44: Non-Melanoma Skin Cancer-Males	16	15	13	14	14	24	2	2	2	2	2	3
C45: Mesothelioma-Females	0	0	6	16	19	19	0	0	0	1	1	1
C45: Mesothelioma-Males	2	2	38	92	96	90	0	0	3	7	8	8
C46: Kaposi Sarcoma-Females	0	0	0	0	0	0	0	0	0	0	0	0
C46: Kaposi Sarcoma-Males	0	0	0	1	0	0	0	0	0	0	0	0
C47,C49: Connective Tissue-Females	23	28	26	26	27	29	1	1	1	1	1	1
C47,C49: Connective Tissue-Males	26	28	28	28	29	31	2	2	2	2	2	2
C48: Retroperitoneum and Peritoneum-Females	6	5	8	12	18	20	0	0	0	1	1	1
C48: Retroperitoneum and Peritoneum-Males	8	7	5	3	3	4	1	0	0	0	0	0
C50: Breast-Females	1004	903	803	737	675	612	58	52	46	42	38	34
C50: Breast-Males	5	5	4	4	4	4	1	0	0	0	0	0
C51: Vulva-Females	17	14	14	14	15	16	2	1	1	1	1	1
C51: Vulva-Males	0	0	0	0	0	0	0	0	0	0	0	0
C52: Vagina-Females	6	5	5	5	5	5	0	0	0	0	0	0
C52: Vagina-Males	0	0	0	0	0	0	0	0	0	0	0	0
C53: Cervix-Females	163	121	94	79	74	68	7	6	4	3	3	3
C53: Cervix-Males	0	0	0	0	0	0	0	0	0	0	0	0
C54-C55: Uterus-Females	81	72	74	82	94	104	6	5	5	6	6	7
C54-C55: Uterus-Males	0	0	0	0	0	0	0	0	0	0	0	0
C56-C57.4: Ovary-Females	295	289	281	261	238	216	17	16	16	15	14	13
C56-C57.4: Ovary-Males	0	0	0	0	0	0	0	0	0	0	0	0
C57.7-C57.9: Other Specified, Overlapping and Unspecified Female Genital Organs-Females	1	1	2	4	5	5	0	0	0	0	0	0
C57.7-C57.9: Other Specified, Overlapping and Unspecified Female Genital Organs-Males	0	0	0	0	0	0	0	0	0	0	0	0
C57: Other and Unspecified Female Genital Organs-Females	0	0	0	0	0	0	0	0	0	0	0	0
C57: Other and Unspecified Female Genital Organs-Males	0	0	0	0	0	0	0	0	0	0	0	0
C58: Placenta-Females	0	0	0	0	0	0	0	0	0	0	0	0
C58: Placenta-Males	0	0	0	0	0	0	0	0	0	0	0	0
C60: Penis-Females	0	0	0	0	0	0	0	0	0	0	0	0
C60: Penis-Males	7	6	6	6	6	7	1	1	1	0	0	1
C61: Prostate-Females	0	0	0	0	0	0	0	0	0	0	0	0
C61: Prostate-Males	418	430	420	426	414	396	58	59	56	54	50	48
C62: Testis-Females	0	0	0	0	0	0	0	0	0	0	0	0
C62: Testis-Males	15	11	8	8	7	7	1	0	0	0	0	0
C63: Male Genitals Unspecified-Females	0	0	0	0	0	0	0	0	0	0	0	0
C63: Male Genitals Unspecified-Males	1	1	1	0	1	0	0	0	0	0	0	0
C64-C66,C68: Kidney-Females	66	66	66	73	76	73	4	4	4	5	5	5
C64-C66,C68: Kidney-Males	108	114	120	130	136	137	9	9	9	10	10	10
C67: Bladder-Females	72	68	64	61	60	60	6	6	6	5	5	5
C67: Bladder-Males	188	173	156	147	144	136	23	21	18	16	16	15
C69: Eye-Females	6	3	3	3	3	3	0	0	0	0	0	0
C69: Eye-Males	6	3	3	3	3	3	0	0	0	0	0	0
C70-C72, C75.1-C75.3: Brain, Other CNS and Intracranial Tumours, Malignant-Females	120	113	114	116	120	123	5	5	5	5	5	6
C70-C72, C75.1-C75.3: Brain, Other CNS and Intracranial Tumours, Malignant-Males	153	145	155	163	169	172	8	8	8	8	9	9
C73: Thyroid-Females	13	10	10	10	10	10	1	1	1	1	1	1
C73: Thyroid-Males	7	7	7	7	8	8	1	1	1	1	1	1
C74: Adrenal Gland-Females	8	7	7	6	7	6	0	0	0	0	0	0
C74: Adrenal Gland-Males	8	8	7	7	6	6	0	0	0	0	0	0
C75.0, C75.4-C75.9: Other Endocrine Glands and Related Structures-Females	1	1	2	2	2	1	0	0	0	0	0	0
C75.0, C75.4-C75.9: Other Endocrine Glands and Related Structures-Males	1	2	2	2	2	1	0	0	0	0	0	0
C76: Other and Ill-Defined Sites-Females	14	16	15	14	12	11	1	1	1	1	1	1
C76: Other and Ill-Defined Sites-Males	10	14	12	11	9	8	1	1	1	1	1	1
C77-C80: Cancer of Unknown Primary-Females	295	345	337	298	246	208	24	27	26	23	18	15
C77-C80: Cancer of Unknown Primary-Males	333	399	380	308	247	212	35	39	36	29	22	18
C81: Hodgkin Lymphoma-Females	17	13	10	11	10	8	1	1	0	0	0	0
C81: Hodgkin Lymphoma-Males	24	17	13	14	13	12	1	1	1	1	1	1
C82-C86: Non-Hodgkin Lymphoma-Females	109	116	116	105	96	90	7	7	8	7	7	6
C82-C86: Non-Hodgkin Lymphoma-Males	139	152	151	141	132	128	11	11	11	11	10	10
C88: Malignant Immunoproliferative Diseases-Females	0	0	1	1	1	1	0	0	0	0	0	0
C88: Malignant Immunoproliferative Diseases-Males	1	1	2	3	3	2	0	0	0	0	0	0
C90: Myeloma-Females	57	57	56	56	53	52	4	4	4	4	4	4
C90: Myeloma-Males	67	67	67	70	70	71	7	6	6	6	6	6
C91-C95: Leukaemia-Females	113	107	106	99	95	87	7	6	6	6	6	6
C91-C95: Leukaemia-Males	146	140	144	145	141	132	12	11	11	11	11	11
C96: Other and Unspecified Malignant Neoplasms of Lymphoid, Haematopoietic and Related Tissue-Females	1	0	0	0	0	1	0	0	0	0	0	0
C96: Other and Unspecified Malignant Neoplasms of Lymphoid, Haematopoietic and Related Tissue-Males	1	0	0	1	1	1	0	0	0	0	0	0
C97: Independent Primary Multiple Sites-Females	0	0	10	23	21	5	0	0	1	2	1	0
C97: Independent Primary Multiple Sites-Males	0	0	13	29	30	8	0	0	1	3	3	1
C00-C97 excl C44: All cancer excl. Non-Melanoma Skin Cancer-Females	1270	1278	1269	1241	1207	1155	90	89	88	85	81	77
C00-C97 excl C44: All cancer excl. Non-Melanoma Skin Cancer-Males	1877	1870	1867	1844	1800	1750	169	163	157	150	142	136
